# Supplementary material for: Analysis of the Origin and Dissemination of HIV-1 Subtype C in Bulgaria
Source: Viruses. 2022 Jan 27;14(2):263. doi: 10.3390/v14020263 (PMC8875591; doi:10.3390/v14020263)
Supplement: Supplementary file 1 [file viruses-14-00263-s001.zip]

Archive with 1 entries (1 files):
- viruses-1546054-supplementary.pdf
